# Supplementary material for: Phase separation by the polyhomeotic sterile alpha motif compartmentalizes Polycomb Group proteins and enhances their activity
Source: Nat Commun. 2020 Nov 5;11:5609. doi: 10.1038/s41467-020-19435-z (PMC7644731; doi:10.1038/s41467-020-19435-z)
Supplement: Supplementary file 4 — Supplementary Data 1 [file 41467_2020_19435_MOESM4_ESM.xlsx]

## Sheet: Sheet1
Supplementary Table 1 Sequence analysis of Ph and PHC linkers
sequence	Uniprot ID	length	FCR, pH 8	NCPR, pH 8	PI	MW	Neg	Pos	Neut	fr. Neg	fr. Pos	fr. expanding, pH 8	fr. disord. pro.	kappa	Omega	mean net charge, pH 8	delta	deltaMax	Omega sequence
> Ph-p 1397-1507	P39769	111	0.153	-0.063	3.88	10972	12	5	94	0.108	0.045	0.261	0.703	0.115	0.217	0.063	0.014	0.119	OOOOOXOOOOOOOOOOOOXOOOOOXXOXXOOOXXXOOOXOOXXOOXOOXOOOOOOXOXXOOOXOOOOOOOXOXOOOXOOOXOOOOOXOOOXOOOOOOOOOXXOOXOOOOXX
GVGSGETNGLGTGGIVGVDAMALVDRLDEAMAEEKMQTEATPKLSESFPILGASTEVPPMSLPVQAAISAPSPLAMPLGSPLSVALPTLAPLSVVTSGAAPKSSEVNGTDR
>Ph-d 1344-1460	Q9W523	116	0.121	-0.069	3.61	11564	11	3	102	0.095	0.026	0.233	0.647	0.128	0.243	0.069	0.011	0.087	OOOOOXOOOOOOOOOOOOXOOOOOXXOXXOOOXXXOOOXOOOOOOXOOXOOOOOXXOXXOOOXOOOOOOOOOXOOOXOOOXOXOOOOXOOOOXOOOOOOOOXOOOOXOOOOOOOXX
GVGSGETNGLGTGGIVGVDAMALVDRLDEAMAEEKMQTESYQTVSDALPIQAATPEVPPISMPVLAAMSTSSPLSLPLTLPLPIAIAPTVSLPVVSAGVVAPVLAIPSSNINGSDR
>PHC1_linker 826-939	P78364	114	0.281	0.088	10.94	12704	11	21	82	0.096	0.184	0.368	0.746	0.291	0.108	0.088	0.071	0.244	XOOOOOOOOOXOXXXXOXXOOXOOOOXOXXXOXXXOOOXOOXOXOOOXOOXOOXXOOXOOXOOOOXXOOOXOOXOXOOOXOOOOXXXOOOXOOOXXOXXOOOOOXOOOOOOXOX
RYNVSCSHQFRLKRKKMKEFQEANYARVRRRGPRRSSSDIARAKIQGKCHRGQEDSSRGSDNSSYDEALSPTSPGPLSVRAGHGERDLGNPNTAPPTPELHGINPVFLSSNPSR
> PHC2 668-793	Q8IXK0	126	0.254	0.063	10.1	13913	12	20	94	0.095	0.159	0.325	0.762	0.233	0.217	0.063	0.053	0.226	XOOOOOOXXOOOOOOXXOXOOXOOOOOOOXXXOOXOOOXXOOXXOXXOXOOOOXOOOOOOOOOOOOOXXOOXOOXOOOOXXXOOXOOOOOOOOXXXOOOXXOXOXXOOOXXOOOOOOOOOXOXXOX
RYNVGCTKRVGLFHSDRSKLQKAGAATHNRRRASKASLPPLTKDTKKQPTGTVPLSVTAALQLTHSQEDSSRCSDNSSYEEPLSPISASSSTSRRRQGQRDLELPDMHMRDLVGMGHHFLPSEPTK
> PHC3_linker_810-918	Q8NDX5	109	0.339	0.046	10.5	12678	16	21	72	0.147	0.193	0.422	0.734	0.22	0.102	0.046	0.069	0.316	XOOOOOOXXOOOOXOOXXXXOOOOOOXOXXXOOXXOOOXXOOOXOOXOOOXOOXXXOOOOXXOOXOOOOOXOXXOOXXXXXXXOXXOXOXXOXXOOXOOXOOOOXXOOO
RYNVSCSKKFALSRWNRKPDNQSLGHRGRRPSGPDGAAREHILRQLPITYPSAEEDLASHEDSVPSAMTTRLRRQSERERERELRDVRIRKMPENSDLLPVAQTEPSIW
