# Supplementary material for: Phase separation by the polyhomeotic sterile alpha motif compartmentalizes Polycomb Group proteins and enhances their activity
Source: Nat Commun. 2020 Nov 5;11:5609. doi: 10.1038/s41467-020-19435-z (PMC7644731; doi:10.1038/s41467-020-19435-z)
Supplement: Supplementary file 9 — Source Data [file 41467_2020_19435_MOESM9_ESM.xlsx]

## Sheet: Figure2_sFigure6_FRAP_data
time	0812-2-t39	0812-2-t28	0812-1-t32	0808-1-t29	0808-1-t39	0808-1-t51	0808-2-t35	0812-t14-chro	0812-t27-chro		Data used for Fig. 2B, supplementary Fig. 6
0	0	0	0	0	0	0	0	0	0
5	0.027001	0.046789	0.035765	0.065793	0.033517	0.031142	0.038593	-0.00219	0.007375
10	0.040189	0.06836	0.047216	0.12784	0.061921	0.059415	0.086633	0.027976	0.016017
15	0.059041	0.110699	0.069584	0.180174	0.095386	0.087871	0.121736	0.045284	0.018073
20	0.084033	0.127599	0.088165	0.219627	0.120103	0.108473	0.165858	0.062703	0.019914
25	0.1148	0.152342	0.096394	0.250353	0.143403	0.128154	0.198689	0.068046	0.023644
30	0.117622	0.173698	0.119945	0.283061	0.160437	0.144512	0.227239	0.067982	0.027879
35	0.13989	0.184156	0.11907	0.310715	0.17122	0.162884	0.252981	0.077077	0.033924
40	0.150731	0.209296	0.132922	0.341656	0.208565	0.173913	0.27378	0.07165	0.033502
45	0.161005	0.221411	0.142216	0.365114	0.2245	0.188617	0.29758	0.07058	0.029847
50	0.178525	0.234486	0.158578	0.386571	0.251132	0.202388	0.314647	0.07873	0.036758
55	0.185618	0.249377	0.164119	0.407705	0.250909	0.216694	0.324637	0.087962	0.044996
60	0.216486	0.270742	0.169628	0.4273	0.272411	0.228604	0.334451	0.09093	0.049799
65	0.227836	0.281443	0.180155	0.448407	0.278434	0.244603	0.34682	0.09023	0.048329
70	0.230638	0.288624	0.187857	0.459904	0.304237	0.252009	0.365533	0.105297	0.054335
75	0.236541	0.305946	0.196038	0.478675	0.306094	0.275052	0.379372	0.094918	0.05343
80	0.247824	0.31448	0.20278	0.492256	0.315282	0.280205	0.399178	0.098334	0.051222
85	0.242205	0.323825	0.199832	0.502679	0.332955	0.293432	0.41403	0.090457	0.059732
90	0.243471	0.34192	0.215373	0.530417	0.342765	0.308055	0.434293	0.102779	0.062021
95	0.239773	0.349808	0.23535	0.530057	0.347948	0.316593	0.460305	0.107864	0.064532
100	0.246414	0.357443	0.225696	0.538487	0.370611	0.322481	0.470827	0.098191	0.06051
105	0.259804	0.364943	0.221562	0.549051	0.370898	0.333438	0.477433	0.102362	0.059851
110	0.256893	0.383307	0.235609	0.558753	0.369681	0.340575	0.478883	0.115407	0.070152
115	0.262553	0.379234	0.232864	0.562128	0.393735	0.346205	0.482753	0.105238	0.070385
120	0.271661	0.387368	0.250077	0.57378	0.401104	0.355233	0.486712	0.119477	0.064432
125	0.268471	0.391035	0.257689	0.585259	0.400205	0.363638	0.494132	0.106542	0.066056
130	0.272885	0.401743	0.25768	0.586302	0.410773	0.376041	0.492984	0.110354	0.066829
135	0.279458	0.407254	0.27085	0.599145	0.421044	0.374787	0.497486	0.106067	0.077069
140	0.290866	0.421141	0.272622	0.592511	0.422231	0.382034	0.498876	0.099026	0.077355
145	0.291134	0.419713	0.279219	0.61002	0.425388	0.39096	0.505698	0.110273	0.076844
150	0.290967	0.430526	0.27837	0.614091	0.436824	0.394849	0.504707	0.111059	0.069729
155	0.290071	0.443387	0.284616	0.621307	0.441865	0.402456	0.505871	0.104783	0.076049
160	0.307343	0.444308	0.284238	0.63224	0.448881	0.411509	0.514566	0.117604	0.078509
165	0.306008	0.461061	0.292619	0.641687	0.459677	0.420826	0.521894	0.128219	0.068629
170	0.311734	0.454442	0.310306	0.63802	0.463138	0.431692	0.540216	0.139662	0.076101
175	0.31342	0.464495	0.308733	0.641873	0.478046	0.424756	0.548244	0.121636	0.070962
180	0.323713	0.470571	0.323899	0.647197	0.490561	0.428221	0.557786	0.172638	0.07147
185	0.321701	0.471248	0.316479	0.645009	0.487479	0.433809	0.555547	0.165303	0.082252
190	0.323471	0.492515	0.325882	0.654568	0.501029	0.432783	0.561833	0.149422	0.069163
195	0.339012	0.50175	0.326612	0.663513	0.501422	0.438885	0.567832	0.140179	0.078075
200	0.339875	0.517529	0.328113	0.666639	0.526603	0.440483	0.560008	0.141627	0.080563
205	0.340978	0.504136	0.32667	0.664787	0.513117	0.440175	0.555401	0.138894	0.074998
210	0.346541	0.514335	0.337939	0.661869	0.538197	0.453627	0.563594	0.147788	0.076393
215	0.355159	0.50705	0.336412	0.669358	0.557969	0.451851	0.567795	0.158598	0.078418
220	0.361827	0.521803	0.351816	0.67217	0.562361	0.463616	0.565729	0.13603	0.083666
225	0.35756	0.527561	0.34808	0.687299	0.561035	0.467724	0.566136	0.150698	0.08188
230	0.375633	0.529283	0.354514	0.68006	0.566518	0.464513	0.57986	0.152342	0.08802
235	0.381544	0.537653	0.353151	0.687409	0.55323	0.476024	0.575772	0.154356	0.094535
240	0.38639	0.54154	0.349297	0.689688	0.57897	0.483999	0.569727	0.176385	0.093865
245	0.387581	0.537747	0.356292	0.690461	0.565766	0.48316	0.575734	0.16005	0.104586
250	0.378788	0.554659	0.365919	0.693029	0.55284	0.486505	0.579328	0.14898	0.099665
255	0.391158	0.554971	0.362308	0.688464	0.548655	0.490937	0.573917	0.149448	0.098899
260	0.389086	0.559067	0.371121	0.703456	0.577179	0.487985	0.582989	0.156359	0.106828
265	0.386537	0.56011	0.370901	0.697357	0.573948	0.498662	0.586278	0.15868	0.091456
270	0.389485	0.564104	0.37265	0.694006	0.575474	0.495431	0.58305	0.161077	0.09308
275	0.395607	0.555473	0.359057	0.697615	0.57284	0.494263	0.592255	0.150361	0.096377
280	0.39407	0.570499	0.361908	0.696109	0.597226	0.490957	0.595871	0.149082	0.094377
285	0.388728	0.573668	0.361828	0.702109	0.584251	0.499343	0.601914	0.13734	0.106384
290	0.397955	0.575635	0.402001	0.707081	0.596791	0.500026	0.599864	0.137547	0.103196
295	0.399426	0.577354	0.42564	0.703755	0.588207	0.511038	0.60093	0.157994	0.103943
300	0.401714	0.579168	0.419689	0.693517	0.58514	0.507768	0.616309	0.157506	0.097608
305	0.401739	0.584058	0.423215	0.707497	0.588437	0.516603	0.621158	0.156001	0.091114
310	0.406279	0.590497	0.413555	0.710823	0.59965	0.520194	0.622017	0.145617	0.09451
315	0.407517	0.589581	0.406941	0.712491	0.621896	0.521145	0.63074	0.150047	0.101617
320	0.407193	0.59713	0.415264	0.711739	0.60295	0.514622	0.635698	0.151065	0.097061
325	0.408305	0.600251	0.414425	0.71264	0.624514	0.523555	0.643026	0.143974	0.089337
330	0.416462	0.592435	0.424363	0.695956	0.618429	0.520192	0.639663	0.147647	0.098237
335	0.419673	0.600494	0.425255	0.699457	0.626446	0.519444	0.641657	0.153327	0.103476
340	0.432227	0.604528	0.428701	0.709856	0.637717	0.530837	0.647659	0.151276	0.112231
345	0.425855	0.60595	0.429382	0.705134	0.634262	0.52293	0.643758	0.146672	0.098622
350	0.430858	0.608862	0.432875	0.708624	0.64408	0.521006	0.647211	0.151336	0.104769
355	0.427019	0.612852	0.439224	0.718397	0.665953	0.517508	0.64748	0.149667	0.114381
360	0.423938	0.615441	0.441087	0.699927	0.645783	0.521806	0.653991	0.144871	0.112098
365	0.43251	0.617593	0.439537	0.707983	0.638114	0.52651	0.663199	0.143217	0.113492
370	0.443451	0.6223	0.450277	0.716626	0.638207	0.523153	0.666006	0.154152	0.121285
375	0.434879	0.625707	0.456708	0.712313	0.652724	0.515625	0.670819	0.154348	0.115924
380	0.435836	0.626297	0.450726	0.711007	0.658739	0.520787	0.666691	0.15327	0.120446
385	0.439014	0.626938	0.449281	0.726836	0.63339	0.51951	0.672288	0.15344	0.123671
390	0.451229	0.635456	0.442076	0.727753	0.64107	0.514997	0.664579	0.153062	0.122057
395	0.445911	0.639336	0.446012	0.712191	0.63994	0.520187	0.670158	0.152054	0.113
400	0.464502	0.640209	0.446423	0.708608	0.654968	0.53087	0.667741	0.136811	0.122854
405	0.467582	0.648921	0.450281	0.714583	0.65777	0.52027	0.664391	0.145301	0.121542
410	0.464299	0.643743	0.461904	0.712776	0.642109	0.524674	0.67612	0.154255	0.120682
415	0.454523	0.643154	0.456933	0.708268	0.642029	0.522168	0.676234	0.161066	0.120944
420	0.460202	0.650061	0.454571	0.709419	0.652428	0.522896	0.676853	0.157792	0.112637
425	0.466715	0.654451	0.456653	0.717388	0.656406	0.517778	0.664508	0.158717	0.113639
430	0.464092	0.65566	0.455236	0.711238	0.660544	0.524701	0.673821	0.144152	0.118909
435	0.468071	0.658989	0.462894	0.707956	0.677638	0.530709	0.665147	0.159818	0.121629
440	0.471367	0.655546	0.461279	0.715295	0.665396	0.534828	0.671294	0.155442	0.118099
445	0.470582	0.664645	0.473943	0.704789	0.674874	0.535438	0.668259	0.160212	0.119754
450	0.471068	0.666856	0.473811	0.717615	0.674629	0.531347	0.662428	0.144717	0.126566
455	0.472292	0.662945	0.477298	0.715654	0.672748	0.546007	0.659923	0.140194	0.120474
460	0.474332	0.677281	0.467614	0.704356	0.678935	0.540355	0.655157	0.156552	0.125989
465	0.478852	0.669096	0.473149	0.709442	0.685918	0.538004	0.656468	0.157998	0.127341
470	0.481857	0.67031	0.468988	0.72116	0.685095	0.544164	0.660512	0.151204	0.12381
475	0.487941	0.675538	0.479882	0.708448	0.688072	0.545608	0.659494	0.158106	0.127262
480	0.492327	0.675501	0.491289	0.710777	0.689411	0.549739	0.657424	0.159342	0.12669
485	0.486973	0.676756	0.48301	0.72337	0.693613	0.541425	0.651739	0.142464	0.124197
490	0.488361	0.679604	0.486338		0.703632	0.541219	0.657769	0.1439	0.136736
495	0.493914	0.680395	0.485573		0.689717	0.546246	0.648785	0.16795	0.124225
500	0.495829	0.682452	0.489766		0.698922	0.554228	0.657489	0.166142	0.118258
505	0.497161	0.685444	0.493947		0.69615	0.545651	0.648971	0.160521	0.13529
510	0.495613	0.686403	0.489662		0.712777	0.536408	0.645607	0.172725	0.128162
515	0.498541	0.69034	0.496912		0.68571	0.531633	0.65105	0.170817	0.13645
520	0.49965	0.691411	0.498286		0.689549	0.562017	0.647666	0.149102	0.129134
525	0.50835	0.68445	0.495077		0.691277	0.548643	0.654449	0.144121	0.125242
530	0.499905	0.68877	0.492221		0.690992	0.547934	0.646807	0.159657	0.130596
535	0.504313	0.699442	0.494289		0.696213	0.545159	0.645563	0.166417	0.127945
540	0.506696	0.705809	0.497139		0.718714	0.553964	0.658832	0.159172	0.130073
545	0.508947	0.698998	0.494298		0.676737	0.548644	0.662656	0.170639	0.132165
550	0.505628	0.705465	0.487979		0.692284	0.55093	0.656815	0.17362	0.131732
555	0.507571	0.702209	0.486083		0.691458	0.54982	0.656963	0.160837	0.132559
560	0.512096	0.699923	0.499026		0.691147	0.544708	0.659632	0.169144	0.13369
565	0.515312	0.718003	0.499117		0.684865	0.539962	0.664218	0.16471	0.129445
570	0.515235	0.710993	0.506132		0.689349	0.553218	0.669067	0.165416	0.123415
575	0.519281	0.707752	0.507784		0.695573	0.550298	0.677532	0.174103	0.12183
580	0.521259	0.711416	0.502754		0.717574	0.550928	0.661419	0.164351	0.127421
585	0.515813	0.716076	0.507023		0.714644	0.560561	0.666843	0.170548	0.123841

## Sheet: sFigure6_FRAP_fits
	wt1	wt2	wt3	wt4	wt5	wt6			Data used for Supplementary Fig. 6A-D
Two phase association [2]
Best-fit values
Plateau	0.6399	0.7853	0.5671	0.7342	0.5523	0.6802
Y0	-0.01026	0.01232	0.002018	-0.003711	-0.0009382	-0.007229
PercentFast	25.86	25.03	13.35	15.06	6.735	37.04
KFast	0.03252	0.02333	0.05575	0.04146	0.09186	0.03104
KSlow	0.002375	0.003492	0.003604	0.005208	0.008013	0.006553
Fast HalfLife	21.31	29.71	12.43	16.72	7.546	22.33
Slow HalfLife	291.8	198.5	192.3	133.1	86.5	105.8
Fast Tau	30.75	42.86	17.94	24.12	10.89	32.22
Slow Tau	421	286.4	277.4	192	124.8	152.6
Ratio of rate const	13.69	6.683	15.47	7.962	11.46	4.736
95% CI (profile likelihood)
Plateau	0.6120 to 0.6800	0.7692 to 0.8099	0.5552 to 0.5816	0.7248 to 0.7457	0.5496 to 0.5553	0.6720 to 0.6906
Y0	-0.02094 to 0.0001908	0.003656 to 0.02065	-0.01183 to 0.01508	-0.02090 to 0.01262	-0.01303 to 0.01102	-0.02672 to 0.01147
PercentFast	24.15 to 27.42	21.80 to 29.26	10.71 to 15.84	11.46 to 19.35	4.064 to 10.68	29.09 to 46.06
KFast	0.02735 to 0.03848	0.01861 to 0.02919	0.03670 to 0.08674	0.02672 to 0.06369	0.02902 to 0.2230	0.02402 to 0.04146
KSlow	0.002002 to 0.002717	0.003006 to 0.003865	0.003313 to 0.003870	0.004768 to 0.005564	0.007597 to 0.008261	0.005519 to 0.007468
Fast HalfLife	18.01 to 25.34	23.75 to 37.24	7.991 to 18.89	10.88 to 25.95	3.109 to 23.89	16.72 to 28.86
Slow HalfLife	255.1 to 346.2	179.3 to 230.6	179.1 to 209.2	124.6 to 145.4	83.90 to 91.24	92.82 to 125.6
Fast Tau	25.99 to 36.56	34.26 to 53.73	11.53 to 27.25	15.70 to 37.43	4.485 to 34.46	24.12 to 41.63
Slow Tau	368.0 to 499.5	258.7 to 332.7	258.4 to 301.9	179.7 to 209.7	121.0 to 131.6	133.9 to 181.2
Goodness of Fit
Degrees of Freedom	113	113	113	113	113	113
R squared	0.9964	0.9989	0.996	0.9962	0.9978	0.9919
Sum of Squares	0.00645	0.003683	0.007577	0.01394	0.004635	0.02118
Sy.x	0.007555	0.005709	0.008189	0.01111	0.006405	0.01369
Constraints
PercentFast	0 < PercentFast < 100	0 < PercentFast < 100	0 < PercentFast < 100	0 < PercentFast < 100	0 < PercentFast < 100	0 < PercentFast < 100
KFast	KFast > 0	KFast > 0	KFast > 0	KFast > 0	KFast > 0	KFast > 0
KSlow	KSlow > 0	KSlow > 0	KSlow > 0	KSlow > 0	KSlow > 0	KSlow > 0
Number of points
# of X values	118	118	118	118	118	118
# Y values analyzed	118	118	118	118	118	118

## Sheet: Figure3C_filter_binding
[protein], nM	Mini-Ph 1	Mini-Ph 2	Mini-PH 3	Mini-Ph 4	Mini-Ph 5	Mini-Ph 6	Mini-Ph 7	Mini-Ph-8	Mini-Ph 9	Mini-Ph 10	ML 1	ML 2	ML 3	EH 1	EH 2	EH 3	EH 4	EH 5	[protein], nM	ΔSAM-1	ΔSAM-2	ΔSAM-3	ΔSAM-4
0	0	0	0	0	0	0	0	0	0	0	0	0	0	0	0	0	0	0	0	0	0	0	0
1			0	0	0	0	0	0	0	0									6.82373		0
2	0		0	0.059246	0	0	0	0.017749	0.008976	0	0			0					13.6475		0.049925	0
4	0	0.146868	0.28514	0.063184	0.010949	0.018324	0.037879	0.06768	0.030055	0	0		0	0		0	0		27.2949		0.141267	0
8	0.055315	0.196743	0.787248	0.688681	0.071825	0.007223	0.019953	0.177954	0.066056	0.068256	0		0.073955	0		0	0		54.5898	0.137076	0.168176	0.010842	0.012363
16	0.250088	0.473743	0.791864	0.871653	0.1646	0.018006	0.074401	0.208672	0.293861	0.253247	0		0.124799	0		0	0	0	109.18	0.119068	0.384784	0.03511	0.082817
32	0.576201	0.579187	0.836769	0.888662	0.324211	0.047524	0.21641	0.367887	0.174683	0.964253*	0.065307		0.239598	0		0.052818	0.006585	0	218.359	0.090667	0.331167	0.163206	0.350801
64	0.737561	0.831676	0.903658	0.881625	0.581296	0.287195	0.483008	0.401595	0.47749	0.755177	0.124318	0.168951	0.372134	0	0.574826	0.024769	0.023693	0.080308	436.719	0.228093	0.444877	0.194711	0.427313
128	0.735439	0.91308	0.927272	0.716779	0.70505	0.524661	0.599399	0.323678	0.677535	0.51099	0.237927	0.37681	0.439914	0	0.747443	0.152027	0.031749	0.149111	873.438	0.312172	0.643504	0.286929	0.548814
256	0.847011	0.919287	0.933131	0.818	0.800414	0.590582	0.824618	0.637899	0.565253	0.75771	0.285985	0.671592	0.756907	0.046803	0.898109	0.220766	0.029274	0.327174	1746.88	0.561242	0.694478	0.24987	0.608808
512	0.813802	0.899749	0.971908	0.903751	0.824586	0.697185	0.951924	0.663531	0.875488	0.968406	0.54735	0.922879	0.897213	0.053385	0.928898	0.539088	0.073306	0.471315	3493.75	0.565033	0.79883	0.439413	0.679943
1024	0.89725	0.90689	1	1	0.966688	0.898318	0.968844	0.926585	0.915022	0.970119	0.87412	0.961997	1	0.182809	0.95673	0.380822*	0.525323	0.656737	6987.5	0.521058	0.857179	0.54645	0.811641
2048	1	1									0.974131	0.941401	1	0.187601	1	0.873119	0.689218	0.820164	13975	0.64702		0.638168	0.85652
4096		1										0.975714	1		1	0.970411	0.97406	0.92676	27950	0.954085			0.919008
8192												1			1			1	55900	0.89618			0.928933
16384												1			1			1
32768												1			1
65536												1			1
* excluded values

## Sheet: Figure3H_J
[nucleosomes], nM, FIg.3H	WT	ML	EH	size, fig. 3I	WT	ML	EH	%area, fig. 3J	WT	ML	EH
expt1	21.6082	26.448	27.0302	expt1	0.091156	0.225556	0.0833	expt1	40.8217	41.1711	26.3418
expt2	26.4398	37.811	36.3963	expt2	0.360678	0.259067	0.109889	expt2	57.3668	47.2632	31.3152
expt3	25.55	27.1729	27.1143	expt3	0.273056	0.191711	0.046056	expt3	50.4954	40.7209	18.8772

## Sheet: FIgure4_wild_type
Lysine pos-K-acetyl	WTpro1	WTpro2	WTpro3	WTpro4	WTpro5	WTpro6	WT-2XDNA-1	WT-2X-DNA-2	WT-2X-DNA-3	WT-2X-DNA-4	WT-2X-DNA-5	WT-2X-DNA-6	WT-16X-DNA-1	WT-16X-DNA-2	WT-16X-DNA-3	WT-16X-DNA-4	WT-16X-DNA-5	WT-16X-DNA-6	WT-1X-DNA-1	WT-1X-DNA-2	WT-1X-DNA-3	Lysine pos-K-prop	WTpro1	WTpro2	WTpro3	WTpro4	WTpro5	WTpro6	WT-2XDNA-1	WT-2X-DNA-2	WT-2X-DNA-3	WT-2X-DNA-4	WT-2X-DNA-5	WT-2X-DNA-6	WT-16X-DNA-1	WT-16X-DNA-2	WT-16X-DNA-3	WT-16X-DNA-4	WT-16X-DNA-5	WT-16X-DNA-6	WT-1X-DNA-1	WT-1X-DNA-2	WT-1X-DNA-3	Lysine position-ratio (accessibility)	WTpro1	WTpro2	WTpro3	WTpro4	WTpro5
1288	5535800	0	4022800	0	2098700	4990300	0	0	1164800	1594800	3177200	1949900	2190800	6437200	4309100	35674000	1586500	6041500	1016900	5309400	1479000	1288	1853300	0	9444600	3386400	1139400	7928400	5108500	3637800	0	27879000	8435900	5301600	10993000	25098000	8810400	5167200	11848000	13196000	4918600	0	1234400	1288	0.749185	0	0.298706	0	0.648127
1294	3124400000	1420900000	3766900000	2320500000	4872200000	2351600000	327220000	634820000	854760000	2929900000	1597900000	740850000	550610000	1212000000	1351600000	1202700000	441570000	749990000	632460000	5418200000	1277400000	1294	842430000	1285500000	881980000	531420000	870420000	1191500000	1639300000	889680000	590380000	469160000	327350000	576590000	734150000	1089000000	912370000	234320000	173270000	3611000000	1252400000	1438300000	1333200000	1294	0.787631	0.525015	0.810281	0.813662	0.848428
1298	3664500000	2366400000	4364300000	2113900000	5363200000	3078700000	1160100000	962210000	922470000	1851300000	1692400000	705520000	506940000	957590000	1767600000	383870000	303690000	1037200000	1354100000	6303400000	2442400000	1298	61260000	77588000	1139100000	185690000	201770000	254930000	1574700000	374290000	485030000	562910000	521720000	461160000	2937500000	761610000	890000000	247560000	236900000	519190000	1452000000	319340000	145340000	1298	0.983558	0.968254	0.793019	0.919251	0.963743
1302	4125900000	956420000	5120300000	4205300000	5357400000	2870300000	289020000	232140000	1478500000	4809300000	3471800000	1146400000	586620000	1141000000	2754700000	1765300000	1004900000	100320000	594210000	5166900000	2340900000	1302	146690000	147210000	4250900000	836250000	774920000	823390000	5889300000	387810000	1356500000	3655100000	2706000000	1731800000	8911600000	2194800000	2316500000	1540400000	1253000000	597500000	5829000000	2840600000	945760000	1302	0.965667	0.866613	0.546387	0.834128	0.873633
1332	14917000	10028000	58669000	7514000	27225000	18605000	65260000	110190000	40692000	236910000	90059000	36098000	55840000	63723000	78415000	99375000	82321000	184140000	32521000	91456000	25345000	1332	15354000	10585000	125160000	32805000	72499000	89743000	844170000	97162000	70585000	369680000	297400000	285820000	176350000	162740000	11251000	108910000	59214000	28613000	463030000	157380000	28604000	1332	0.492782	0.486489	0.31915	0.186364	0.273003
1340	17310000	11771000	64625000	39021000	31982000	23377000	90306000	120730000	40622000	187730000	96162000	19698000	60259000	105840000	95973000	99838000	40400000	66131000	59364000	112940000	31349000	1340	5943400	3092000	82126000	15515000	4561400	39196000	364300000	334420000	69530000	380530000	143700000	135700000	151470000	226780000	23412000	118950000	106960000	108530000	132370000	111720000	18195000	1340	0.744407	0.791967	0.440372	0.715509	0.875179
1341	8990800	7843700	61879000	14006000	21178000	17424000	216970000	107980000	65620000	578150000	228690000	116650000	56011000	79518000	84603000	190960000	138540000	100420000	128480000	94705000	19859000	1341	30313000	10874000	302350000	238990000	162010000	128280000	1169200000	132270000	273100000	838530000	76522000	710760000	573620000	240600000	103930000	409770000	237410000	555860000	1064300000	378630000	39983000	1341	0.228751	0.419053	0.16989	0.0553606	0.115608
1342	19624000	8348500	74743000	57633000	96121000	82060000	34823000	14462000	27040000	270420000	190350000	63316000	32065000	71625000	99004000	99703000	109760000	63126000	50384000	112440000	59135000	1342	16531000	5369300	165390000	133610000	105080000	90577000	1055500000	295150000	97043000	515480000	343490000	284460000	1093600000	257930000	119920000	266300000	286220000	1303400000	540150000	168330000	32017000	1342	0.542774	0.608589	0.311257	0.30136	0.477736
1350	19562000	33973000	25817000	0	46413000	30041000	5707400	26067000	26558000	33249000	9583600	5704500	16624000	37052000	65061000	31961000	15025000	30634000	8541800	87008000	81529000	1350	40305000	76576000	309880000	48444000	146010000	220180000	1001600000	1180100000	292490000	315140000	159320000	299050000	897130000	609010000	486420000	268750000	211890000	1471200000	599180000	327130000	77961000	1350	0.326758	0.307312	0.0769057	0	0.241203
1370	182760000	452980000	69478000	40946000	33852000	105730000	25177000	0	50249000	194090000	9277100	17631000	34311000	20823000	29703000	19777000	50793000	50202000	44851000	197580000	181740000	1370	45802000	96925000	97765000	20417000	29049000	64525000	487830000	645650000	122280000	66076000	25291000	127830000	166610000	204510000	95183000	18294000	10587000	1209100000	305660000	150000000	65715000	1370	0.799608	0.823742	0.415431	0.667275	0.538179
1374	77929000	59426000	138740000	98704000	143630000	93921000	15350000	27791000	62434000	506630000	214020000	83990000	1774600	65663000	42727000	92413000	76354000	0	65178000	197520000	132420000	1374	127380000	38931000	453560000	146900000	333320000	317240000	946160000	125960000	281760000	867530000	473570000	435260000	158140000	227470000	108890000	171940000	154380000	46419000	1103100000	506030000	68290000	1374	0.379569	0.604187	0.234239	0.401883	0.301143
1376	292500000	234520000	92856000	82397000	297500000	258600000	10192000	4429300	38045000	65252000	29563000	25990000	0	11078000	5714600	4206000	3414100	7236400	30745000	140110000	372810000	1376	96183000	37471000	323350000	116380000	296960000	290190000	923160000	112660000	229600000	526650000	309340000	293940000	123440000	165120000	71488000	134270000	72801000	41110000	1013200000	264750000	86132000	1376	0.752541	0.862234	0.223101	0.41452	0.500454
1378	112470000	65161000	192820000	126100000	163760000	130310000	14341000	6207500	62240000	253150000	147670000	60321000	16522000	39834000	28656000	34474000	38341000	1685800	89671000	241710000	162250000	1378	205760000	195710000	446590000	126470000	480070000	464990000	933180000	128410000	284670000	626560000	385250000	399190000	154560000	213140000	80760000	155400000	131710000	40291000	1109300000	392020000	68290000	1378	0.353424	0.249782	0.301559	0.499268	0.254353
1380	1962700000	46314000	590010000	6496200000	1650400000	847800000	18407000	10532000	110940000	186820000	43949000	357590000	0	19379000	63432	8482900	684340	1028500	49249000	757320000	2314700000	1380	1353200000	32726000	1511400000	6029500000	1681800000	990590000	401050000	80210000	425980000	1772700000	572680000	2144700000	13517000	159870000	152880	153790000	14322000	15756000	550130000	1246400000	938690000	1380	0.591906	0.585956	0.280769	0.51863	0.495288
1392	230950000	79599000	144560000	478860000	812030000	572640000	39894000	25975000	197250000	868670000	416100000	632480000	77912000	163790000	358880000	698970000	480830000	403650000	73379000	252710000	304450000	1392	11221000	9707100	39144000	10991000	7144000	10956000	189570000	223920000	26422000	13463000	11655000	27942000	54890000	58853000	32017000	13319000	6578200	97127000	78455000	41209000	8217300	1392	0.953665	0.891305	0.786918	0.977563	0.991279
1431	2341900	857240	2765300	4930800	3596200	3409300	2602900	816310	11084000	46094000	6349500	7823600	4795600	15946000	29609000	26529000	11665000	26235000	2157000	6639100	2091100	1431	1736300	1615900	10973000	897890	3121700	3383900	18551000	7652600	5421400	16906000	13786000	5048200	45790000	32013000	9334600	10627000	16565000	7890500	13337000	17019000	6483800	1431	0.574248	0.34662	0.201284	0.845953	0.535316
1439	0	0	0	0	0	0	0	3086800	4647500	0	0	0	22388000	18677000	12988000	0	0	0	0	11161000	0	1439	0	4541900	0	6824900	9794000	18787000	55989000	11104000	24247000	27881000	26401000	17366000	160680000	54672000	50137000	0	2682100	45219000	65392000	41779000	17066000	1439	0	0	0	0	0
1498	191350000	462500000	433010000	15782000	128860000	213780000	1598400000	812850000	634400000	262880000	127860000	106070000	870650000	1202400000	1262900000	139460000	79558000	660410000	659300000	815780000	342170000	1498	442800000	155430000	2660100000	150960000	2132100000	2867400000	384710000	60655000	1214300000	878010000	1449200000	1172100000	3544200000	1448400000	2420800000	307500000	520360000	31568000	3283500000	2410200000	1300800000	1498	0.301742	0.748467	0.139992	0.0946492	0.0569935
1549	1952800	40774000	42392000	1835500	8017100	17632000	366940000	335960000	132190000	18840000	20461000	116130000	100520000	110380000	151090000	5423900	6054400	2189700000	230820000	67507000	15708000	1549	6616100	54019000	46541000	6331200	6384800	26803000	384840000	125410000	419170000	64227000	18089000	95966000	310440000	411700000	489870000	30536000	15716000	1657300000	242550000	72158000	15509000	1549	0.227894	0.430137	0.476673	0.224754	0.55667
1551	4349600	56212000	28618000	2553600	8825300	22327000	209410000	123780000	241180000	47696000	23305000	38998000	47473000	233210000	395070000	19572000	8923600	809660000	133200000	66154000	18407000	1551	4219400	38582000	60315000	5613000	5576600	22109000	542370000	337600000	310180000	35372000	15244000	173090000	363490000	288870000	245890000	16387000	12846000	3037400000	340170000	73510000	12810000	1551	0.507597	0.592991	0.321793	0.312688	0.612787
1560	6170300	52375000	93239000	0	27952000	50990000	66354000	35793000	165570000	22629000	75666000	8683300	511490000	153240000	102500000	9729700	7200000	393480000	210030000	161890000	54966000	1560	3004500	118810000	500550000	0	77227000	238690000	2851400000	589100000	603660000	195390000	55892000	253120000	2238000000	104960000	902440000	129650000	21647000	3499800000	2105100000	361580000	53656000	1560	0.672527	0.305956	0.157024	0	0.265756
1566	3041700	106160000	141960000	0	63535000	152510000	410520000	121880000	169090000	74373000	142650000	20979000	165240000	23478000	255820000	32697000	13180000	804630000	190050000	74045000	59973000	1566	2542600	93343000	477680000	3105400	61325000	208180000	2830900000	560760000	586670000	253150000	71675000	264530000	2349700000	105940000	837890000	235830000	109960000	3325100000	2124000000	327470000	42090000	1566	0.544688	0.532122	0.229101	0	0.50885
1570	1936400	104340000	137230000	0	37861000	165080000	52073000	167140000	152180000	60716000	196440000	30641000	274790000	27117000	250570000	2572100	11355000	262340000	237700000	79297000	59952000	1570	2092300	118390000	477520000	0	72381000	224620000	2841300000	565510000	587800000	187420000	36095000	252610000	2231200000	88692000	855200000	110090000	1825400	3408100000	2104500000	348890000	61922000	1570	0.480651	0.46846	0.223229	0	0.343435
1575	339470	45872000	24707000	897810	24115000	37784000	61656000	33139000	40625000	79791000	52562000	5250300	45417000	30363000	86662000	72816000	59933000	220920000	19231000	54767000	15954000	1575	5607900	119740000	520480000	9052500	84171000	247740000	2947600000	629290000	619750000	652870000	168610000	304220000	2814400000	280520000	1113400000	689600000	365000000	3676600000	2171300000	402800000	66188000	1575	0.057079	0.276985	0.0453184	0.0902293	0.222697
*intensities calculated by MaxQuant are shown, followed by the ratio of acetyl/prop for each lysine
[truncated: 16 more columns]

## Sheet: FIgure4_mini-Ph_EH
Lysine position-ratio (K-acety)	EH 15min-1	EH 15 min-2	EH 15 min-3	EH 2X DNA-5mi-1	EH-2XDNA-5-min-2	EH-2XDNA-5min-3	EH-16X DNA-15min-1	EH-16X DNA-15 min-2	EH-16X DNA-15min-3	EH 5 min-1	EH 5 min-2	EH 16X DNA-5min-1	EH-16XDNA-5min-2	Lysine position-ratio (K-prop)	EH 15min-1	EH 15 min-2	EH 15 min-3	EH 2X DNA-5mi-1	EH-2XDNA-5-min-2	EH-2XDNA-5min-3	EH-16X DNA-15min-1	EH-16X DNA-15 min-2	EH-16X DNA-15min-3	EH 5 min-1	EH 5 min-2	EH 16X DNA-5min-1	EH-16XDNA-5min-2	Lysine position-ratio (accessibility)	EH 15min-1	EH 15 min-2	EH 15 min-3	EH 2X DNA-5mi-1	EH-2XDNA-5-min-2	EH-2XDNA-5min-3	EH-16X DNA-15min-1	EH-16X DNA-15 min-2	EH-16X DNA-15min-3	EH 5 min-1	EH 5 min-2	EH 16X DNA-5min-1	EH-16XDNA-5min-2
1288	0	3091000	1861400	0	0	517770	0	0	968720	1716500	632930	6470400	7356500	1288	4099100	7989300	8026500	1288800	149170000	54003000	30235000	884780	1614800	16124000	10713000	65037000	243940000	1288	0	0.278964	0.18825	0	0	0.00949675	0	0	0.374961	0.0962137	0.0557848	0.0904857	0.0292742
1294	375420000	1306700000	540810000	97784000	39935000	47464000	74325000	1308700000	1315300000	594190000	601710000	99846000	62259000	1294	899330000	1313600000	2835300000	2999400000	7635400000	365440000	1899000000	2236600000	1523900000	1864600000	267150000	2108300000	935100000	1294	0.294505	0.498683	0.160187	0.0315719	0.00520303	0.114952	0.0376649	0.369137	0.463264	0.24166	0.692528	0.0452171	0.0624239
1298	441150000	2229800000	1127700000	189650000	85515000	117580000	80377000	2710500000	1976300000	652490000	1279600000	293160000	145100000	1298	757740000	644790000	1690800000	2102300000	6602200000	645720000	1631400000	2237400000	1552100000	1741600000	205540000	836940000	375820000	1298	0.367965	0.775693	0.400106	0.0827461	0.0127869	0.154042	0.0469553	0.547808	0.560112	0.272542	0.861602	0.259411	0.278546
1302	543730000	3681700000	1681500000	262680000	617020000	584580000	63111000	3004000000	2452100000	1610800000	1370200000	1290800000	983540000	1302	725000000	506340000	1615900000	2186500000	6604400000	646680000	1656300000	2132500000	1384900000	1717900000	190210000	933480000	407160000	1302	0.428562	0.879099	0.509947	0.107252	0.085443	0.474782	0.036705	0.584834	0.639067	0.483913	0.878103	0.580323	0.707227
1332	33883000	36173000	14164000	27482000	7349700	14147000	2072600	53471000	95658000	16542000	19955000	4220500	3186700	1332	19095000	32107000	31074000	119710000	228350000	225830000	16231000	30901000	56616000	41764000	31272000	110700000	160510000	1332	0.639567	0.529774	0.3131	0.186709	0.0311825	0.0589515	0.113235	0.633753	0.628197	0.28371	0.389541	0.0367254	0.0194671
1340	35100000	36405000	18438000	13678000	12837000	11413000	2058400	13594000	30225000	5386600	6599700	1991600	17658000	1340	2889700	22059000	17520000	168650000	178540000	218160000	8540300	3503100	9275500	29611000	20631000	84889000	132000000	1340	0.923935	0.622691	0.512765	0.0750186	0.067077	0.049714	0.194212	0.795106	0.76518	0.153913	0.242362	0.0229234	0.117989
1341	31085000	45581000	46648000	69669000	72956000	69881000	918490	9283000	92018000	22099000	26667000	31012000	32292000	1341	2456400	54704000	38244000	75350000	153590000	43138000	4581200	2022500	4089200	18606000	8502500	83589000	185750000	1341	0.926765	0.454515	0.549498	0.480413	0.322036	0.618312	0.167008	0.821105	0.957452	0.542906	0.758242	0.270608	0.1481
1342	109910000	67735000	39944000	67155000	38301000	44093000	30023000	148540000	196910000	71657000	77760000	24313000	24729000	1342	23886000	161290000	82176000	43066000	162560000	63701000	4517800	48786000	95657000	17118000	228920000	226250000	203590000	1342	0.821474	0.295754	0.327088	0.609276	0.190684	0.409049	0.869204	0.752764	0.673042	0.807175	0.253554	0.0970335	0.108309
1350	246560000	26685000	23774000	25670000	3320900	3005800	4565700	12900000	56206000	9835900	5753000	11825000	14518000	1350	70426000	88471000	113520000	302730000	201580000	139820000	91705000	49892000	48971000	71994000	22290000	396490000	509630000	1350	0.777826	0.231729	0.173161	0.0781669	0.0162073	0.0210452	0.0474256	0.20544	0.534394	0.120199	0.205149	0.0289605	0.0276983
1370	454900000	27844000	13304000	48170000	3156300	3635800	167970000	223630000	220850000	104460000	31179000	5885200	2714300	1370	149520000	62365000	31860000	509350000	45657000	25851000	778650000	109700000	72282000	414340000	118750000	69283000	53409000	1370	0.752622	0.308661	0.294571	0.0864005	0.0646607	0.123303	0.177442	0.670897	0.753415	0.201349	0.207958	0.0782937	0.0483632
1374	1377900	29662000	40203000	15529000	91350000	63026000	2754000	39942000	112690000	47481000	65034000	15908000	16120000	1374	52521000	38902000	66605000	533510000	454450000	249410000	182700000	114060000	156270000	420400000	298630000	71771000	67406000	1374	0.0255645	0.432618	0.376404	0.028284	0.167369	0.201725	0.01485	0.25936	0.418984	0.101481	0.17883	0.181435	0.192994
1376	70236000	35800000	33128000	64462000	19497000	11839000	100250000	128180000	177810000	93413000	67327000	5582700	3078200	1376	46887000	60949000	88270000	514780000	517440000	327340000	174020000	92494000	116780000	324770000	291940000	91819000	86807000	1376	0.599677	0.37003	0.272888	0.111287	0.0363115	0.0349049	0.365516	0.580857	0.603585	0.223378	0.187401	0.0573162	0.0342459
1378	718740	27296000	36425000	31210000	35298000	29133000	17716000	56179000	125620000	112000000	118890000	3804700	8506800	1378	69797000	35059000	69010000	678780000	474560000	274740000	240970000	201760000	264880000	623760000	421350000	71803000	68519000	1378	0.0101926	0.437752	0.345474	0.0439584	0.069231	0.0958723	0.0684846	0.2178	0.32169	0.152224	0.220069	0.0503216	0.110441
1380	3966500	0	217590	2896900	224330000	13234000	31604000	105440000	155270000	73857000	119140000	0	83871	1380	5533200	1642900	1540900	17881000	2062900000	280400000	810050	128160000	128910000	289100000	430810000	8507200	4076300	1380	0.417539	0	0.123737	0.139422	0.0980793	0.0450697	0.975009	0.45137	0.546379	0.203487	0.216638	0	0.0201605
1392	575510000	61023000	62478000	197350000	9802800	3395600	919120000	275210000	316060000	135820000	58978000	17608000	12003000	1392	421940000	188770000	168260000	1111200000	30437000	9601600	48552000	322930000	236480000	313960000	93070000	209850000	196320000	1392	0.576981	0.244294	0.270775	0.150816	0.24361	0.261256	0.949826	0.46011	0.572013	0.30197	0.387891	0.0774121	0.0576173
1431	11441000	54076000	29138000	6432700	4080900	5819400	0	27135000	43821000	10790000	14026000	8586100	0	1431	64464000	11428000	13207000	157440000	18575000	14497000	40447000	34179000	58414000	75902000	37570000	71823000	34433000	1431	0.150728	0.825537	0.68811	0.0392543	0.180125	0.286439	0	0.442558	0.42863	0.124464	0.271843	0.10678	0
1439	2964300	10282000	5930000	0	0	0	0	1227300	0	0	0	0	1830700	1439	9691500	42593000	43133000	12662000	12219000	5622000	20078000	9453100	14885000	37625000	11802000	57281000	37896000	1439	0.234225	0.194459	0.120865	0	0	0	0	0.114911	0	0	0	0	0.0460824
1498	919180000	275270000	314900000	551130000	34254000	29139000	717930000	348050000	253370000	51887000	37555000	128990000	107600000	1498	14043000	1094000000	395140000	32449000	748070000	304050000	92085000	822490000	1211700000	1237400000	1151800000	536180000	797630000	1498	0.984952	0.201034	0.443496	0.944397	0.0437849	0.0874549	0.886317	0.297341	0.172941	0.0402447	0.0315759	0.19392	0.118865
1549	299710000	356140000	244020000	139750000	16165000	28477000	115210000	816810000	527830000	141030000	171870000	144920000	15053000	1549	227880000	120880000	132310000	439800000	229850000	391230000	258460000	106320000	86706000	237690000	212220000	514870000	115880000	1549	0.568074	0.746593	0.64842	0.241135	0.0657074	0.0678497	0.30832	0.884827	0.858908	0.372386	0.447473	0.219646	0.114967
1551	458040000	357430000	240940000	321740000	7738700	11563000	250030000	647150000	526050000	57330000	59148000	41730000	14690000	1551	229160000	116810000	126850000	338450000	230160000	389130000	323890000	91737000	64843000	227550000	207880000	515650000	118750000	1551	0.666531	0.75369	0.655102	0.487345	0.0325294	0.0288575	0.435653	0.875844	0.890263	0.201243	0.221505	0.0748681	0.110087
1560	277360000	382100000	417370000	492640000	33184000	15323000	206470000	728410000	633650000	59027000	70291000	142430000	82671000	1560	65203000	148000000	187980000	334000000	296750000	488630000	108300000	150830000	124730000	250490000	240450000	573780000	130390000	1560	0.809661	0.720807	0.689469	0.595955	0.100578	0.0304056	0.655939	0.828454	0.835531	0.190707	0.226204	0.198866	0.388016
1566	2045500000	1012300000	1126300000	218170000	306540000	181430000	341760000	1193700000	928270000	124180000	105400000	220470000	227970000	1566	1786300000	1840300000	1335400000	2239800000	755540000	5499300000	7490100000	436480000	177540000	736030000	339500000	6581800000	3685100000	1566	0.533822	0.354869	0.457529	0.0887602	0.288622	0.0319378	0.0436371	0.73225	0.839448	0.14436	0.236907	0.0324112	0.0582586
1570	2028500000	1355800000	1290500000	106510000	112990000	101030000	238010000	1149700000	833060000	41046000	71125000	468760000	305320000	1570	1793000000	1496800000	1171200000	2284500000	949080000	5579700000	7593900000	451040000	206940000	752140000	373770000	6333500000	3607700000	1570	0.530813	0.475286	0.524231	0.044546	0.106387	0.0177847	0.0303898	0.71823	0.801019	0.0517483	0.159869	0.0689124	0.0780267
1575	2022100000	3383500000	1512900000	205340000	478190000	523140000	435940000	1255100000	899680000	48314000	76376000	1068400000	749470000	1575	8207200000	1524800000	5916300000	8187600000	2257400000	6123700000	25874000000	6361200000	2721200000	3813300000	843410000	5010500000	4381200000	1575	0.197677	0.689343	0.203642	0.0244658	0.174803	0.0787051	0.0165694	0.164791	0.24847	0.0125113	0.0830367	0.175755	0.146076
*intensities calculated by MaxQuant are shown, followed by the ratio of acetyl/prop for each lysine

## Sheet: Figure 5
	antibody	Ph	Ph	Ph	PSC	PSC	PSC	Pc	Pc	Pc	Su(Z)12	Su(Z)12	Su(Z)12	p55	p55	p55	RPA-70	RPA-70	RPA-70	Acf1	Acf1	Acf1
	experiment	1	2	3	1	2	3	1	2	3	1	2	3	1	2	3	1	2	3	1	2	3
reaction1	chromatin + extract	0.065651	0.140621	0			0.105967	0.045625	0.066619	0.116704	0.022808		0.049006	0.034202	0.0335	0.021832	0.048496	0.044878	0.046589	0.01255	0.049229	0.095283
reaction2	Mini-Ph + extract	0.363112	0.378102	0.088635			0.470934	0.325877	0.320343	0.409853	0.03495		0.078935	0.056138	0.050645	0.084122	0.038968	0.036934	0.115076	0.018952	0.030872	0.075481
reaction 3	Mini-Ph +chromatin +extract	0.361095	0.448022	0.126585			0.573908	0.334783	0.420913	0.519004	0.068196		0.064483	0.035561	0.035123	0.142895	0.01651	0.064719	0.079773	0.087734	0.117083	0.535581
reaction 4	Mini-Ph+ chromatin+buffer	NR	NR	NR			NR	NR	NR	NR	NR		NR	NR	NR	NR	NR	NR	NR	NR	NR	NR
	*blots are shown for experiment 1
	*PSC is not inluded in analysis because only one experiment was conducted

## Sheet: FIgure6
[PRC1], nM	no mini-ph			with mini-ph
	071219	071319	071419_diff_pro	071219	071319	071419_diff_pro
0	0	0	0	0	0	0
0.625	1.76	3.91	0	2.12	5.67	7.96
1.25	3.58	8.44	7.45	5.58	14.77	16.71
2.5	6.81	12.54	17.29	24.8	27.45	28.12
5	17.25	26.44	30.65	39.54	64.12	58.67
10	32.9	43.16	53.15	61.01	79.17	72.46
20	59.22	75.51	64.95	82.73	83.9	85.97
40		86.95	73.35		92.33	92.32
80		90.76	84.12		95.35	92.27

## Sheet: FIgure7-western_blots
H2AUb/H3	S2	WT Ph	Ph ML	Ph/tubulin	S2	Ph	Ph ML
expt1	0.26035	0.556143	0.5026	expt1	0.0813843	0.414382	0.516659
expt2	0.224047	0.590809	0.477511	expt2	0.240665	0.501477	0.734509
expt3	0.321238	0.693787	0.368737	expt3	0.241665	0.306691	1.03045

## Sheet: Figure7h_foci
Ph, rep.2	Ph ML, rep.2	PhDSAM, rep2	Ph, rep1	Ph-ML Rep1	PhdSAM rep1
13	11	3	17	12	1
13	8	3	16	11	1
13	8	2	12	8	1
13	8	2	11	8	1
13	7	2	11	8	1
11	6	2	10	8	1
11	6	2	10	7	1
10	6	2	9	6	1
10	6	2	9	6	1
10	5	1	9	6	1
9	5	1	9	6	1
9	5	1	8	6	1
9	5	1	8	5	1
9	5	1	8	5	1
9	5	1	8	4	1
8	5	1	8	4	1
8	5	1	8	3	1
8	5	1	8	3	1
8	5	1	8	3	1
8	5	1	8	3	1
8	5	1	7	3	1
8	5	1	7	3	1
7	5	1	7	3	1
7	4	1	7	2	1
7	4	1	7	2	1
7	4	1	7	2	1
7	4	1	7	2	1
7	4	1	7	2	1
7	4	1	7	2	1
7	4	1	7	2	1
7	4	1	7	2
6	4	1	7	2
6	4	1	6	2
6	4	1	6	2
6	4	1	6	1
6	3	1	6	1
6	3	1	6	1
6	3	1	6	1
5	3	1	6	1
5	3	1	6	1
5	3	1	6	1
5	3	1	6	1
5	3	1	6	1
5	3	1	6	1
5	3	1	6	1
5	3	1	6	1
5	3	1	6	1
5	3	1	5	1
5	3	1	5	1
5	3	1	5	1
5	3	1	5	1
5	3	1	5	1
5	2	1	5	1
5	2	1	5	1
4	2	1	5	1
4	2	1	5	1
4	2	1	5	1
4	2	1	5	1
4	2	1	5	1
4	2	1	4	1
4	2	1	4	1
4	2	1	4	1
4	2	1	4	1
4	2	1	4
3	2	1	4
3	2	1	4
3	2	1	4
3	2	1	4
3	2	1	4
3	2	1	4
3	2	1	4
3	2	1	4
3	2		4
3	2		3
3	2		3
3	2		3
3	2		3
3	2		3
3	2		3
3	2		3
3	2		3
3	2		3
3	1		3
2	1		3
2	1		3
2	1		3
2	1		3
2	1		2
2	1		2
2	1		2
2	1		2
2	1		2
2	1		2
2	1		2
2	1		2
2	1		2
1	1		2
1	1		2
1	1		2
1	1		2
1	1		2
1	1		2
1	1		2
1	1		2
1	1		2
1	1		2
1	1		2
1	1		2
1	1		2
1	1		2
1	1		2
1	1		1
1	1		1
1	1		1
1	1		1
1	1		1
1	1		1
1	1		1
	1		1
	1		1
	1		1
	1		1
	1		1
	1		1
	1		1
	1		1
	1		1
	1		1
			1
			1
			1
			1
			1
			1
			1
			1
			1
			1
			1
			1
			1
			1
			1

[truncated: 4 more sheets: sFigure14_Mini_Ph_FRAP_data, sFigure14_Mini-Ph_FRAP_fits, sFig14_Mini-Ph_EH_FRAP_data, sFIG14_Mini-Ph_EH_FRAP_fits]
